# Supplementary material for: Crystallization and Electrical Properties of Ge-Rich GeSbTe Alloys
Source: Nanomaterials (Basel). 2022 Feb 14;12(4):631. doi: 10.3390/nano12040631 (PMC8876497; doi:10.3390/nano12040631)
Supplement: Supplementary file 1 [file nanomaterials-12-00631-s001.zip]

Archive with 1 entries (1 files):
- nanomaterials-1554934-supplementary.pdf
